# Supplementary material for: Unravelling reference bias in ancient DNA datasets
Source: Bioinformatics. 2024 Jul 3;40(7):btae436. doi: 10.1093/bioinformatics/btae436 (PMC11254355; doi:10.1093/bioinformatics/btae436)
Supplement: btae436_Supplementary_Data [file btae436_supplementary_data.zip]

Archive with 2 entries (2 files):
- AMBER Supplementary Document.pdf
- S1-S4_data_plots.zip
